# Supplementary material for: Influence of Environmental Conditions Associated with Low and High Altitudes on Economic and Quality Characteristics of Fruit Ripening of Camellia chekiangoleosa Hu
Source: Foods. 2025 Jun 26;14(13):2266. doi: 10.3390/foods14132266 (PMC12249395; doi:10.3390/foods14132266)
Supplement: Supplementary file 1 [file foods-14-02266-s001.zip]

Archive with 1 entries (1 files):
- foods-3661508-supplementary.pdf
